# Supplementary material for: Development and Internal Validation of a Risk Prediction Model to Identify Myeloma Based on Routine Blood Tests: A Case-Control Study
Source: Cancers (Basel). 2023 Feb 3;15(3):975. doi: 10.3390/cancers15030975 (PMC9913376; doi:10.3390/cancers15030975)
Supplement: Supplementary file 1 [file cancers-15-00975-s001.zip]

Archive with 1 entries (1 files):
- cancers-2059473-supplementary.pdf
